# Supplementary material for: Comparison of Bone Mineral Density between Urban and Rural Areas: Systematic Review and Meta-Analysis
Source: PLoS One. 2015 Jul 10;10(7):e0132239. doi: 10.1371/journal.pone.0132239 (PMC4498744; doi:10.1371/journal.pone.0132239)
Supplement: S1 Dataset — (CSV) [file pone.0132239.s002.csv]

Supporting Information Dataset S2: Data from included studies on national income level of the study countries, site of bone mass or density measurement, sex of the study participants, year and author of the studies, sample size (n), mean and sd of bone mass or density, and ratio of means (rom).
country.level	bone.site	sex	year	author	n.urban	mean.urban	sd.urban	n.rural	mean.rural	sd.rural	rom
HIC	hip	F	1997	Sundberg	43	1.04	0.13	65	1.05	0.13	0.990476191
HIC	hip	F	2004	Specker		0.843	0.122		0.823	0.117	1.024301337
HIC	LS	F	1997	Sundberg	44	1.162	0.11	65	1.298	0.16	0.895223421
HIC	LS	F	2001	Filip	260	1.153507692	0.164143432	204	1.179088235	0.176644864	0.97830481
HIC	LS	F	2004	Specker		1.06	0.13		1.06	0.13	1
HIC	forearm	F	2004/2011	Meyer-Omsland	3446	0.428406849	0.058226348	1630	0.450068712	0.038618541	0.951869876
HIC	forearm	F	2001	Ringsberg	134	0.221320896	0.064279928	88	0.235681818	0.061191465	0.939066481
HIC	forearm	F	2010	Rosengren	428	0.447598131	0.090371671	298	0.464355705	0.090252929	0.963912204
HIC	forearm	F	1991	Gardsell	152	0.254710526	0.057868135	196	0.266642857	0.058841388	0.955249764
HIC	wb	F	1997	Sundberg	44	1.11	0.07	65	1.148	0.08	0.966898955
LMIC	hip	F	2005	Ponchaiyakul	369	0.812195122	0.015382834	367	0.909673025	0.030261096	0.892842923
LMIC	LS	F	2005	Ponchaiyakul	369	1.081707317	0.028354223	367	1.049673025	0.036649315	1.030518354
LMIC	LS	F	2007	Gu	318	0.864	0.147	371	0.774	0.131	1.11627907
LMIC	forearm	F	2005	Wanli	114	0.539	0.042	178	0.503	0.102	1.071570577
LMIC	finger	F	2008	Ranathunga	652	0.403	0.06	652	0.375	0.07	1.074666667
HIC	hip	M	1997	Sundberg	57	1.055	0.14	79	1.107	0.16	0.953026197
HIC	hip	M	2004	Specker		0.9	0.14		0.903	0.14	0.996677741
HIC	LS	M	1997	Sundberg	58	1.102	0.12	79	1.258	0.18	0.875993641
HIC	LS	M	2001	Filip	260	1.153507692	0.164143432	204	1.179088235	0.176644864	0.97830481
HIC	LS	M	2004/2011	Specker		1.07	0.13		1.08	0.15	0.990740741
HIC	forearm	M	2004/2011	Meyer-Omsland	2468	0.559520665	0.062927656	1472	0.580831522	0.060634697	0.963309744
HIC	forearm	M	2010	Rosengren	277	0.583855596	0.084517528	190	0.618647368	0.107840739	0.943761544
HIC	forearm	M	1991	Gardsell
HIC	wb	M	1997	Sundberg	58	1.087	0.09	79	1.162	0.1	0.93545611
HIC	wb	M	2004	Specker
LMIC	hip	M	2005	Ponchaiyakul	159	0.87	0.16	253	0.94	0.17	0.925531915
LMIC	LS	M	2005	Ponchaiyakul	159	1.12	0.17	253	1.12	0.17	1
LMIC	LS	M	2007	Gu	217	0.96	0.148	273	0.918	0.139	1.045751634
LMIC	forearm	M	2005	Wanli	91	0.581	0.081	87	0.545	0.097	1.066055046
